# Supplementary material for: In Vitro Studies on 3D-Printed PLA/HA/GNP Structures for Bone Tissue Regeneration
Source: Biomimetics (Basel). 2024 Jan 19;9(1):55. doi: 10.3390/biomimetics9010055 (PMC10813057; doi:10.3390/biomimetics9010055)
Supplement: Supplementary file 1 [file biomimetics-09-00055-s001.zip]

Archive with 1 entries (1 files):
- biomimetics-2770129-supplementary.pdf
